# Supplementary material for: Simulation-based training using a vessel phantom effectively improved first attempt success and dynamic needle-tip positioning ability for ultrasound-guided radial artery cannulation in real patients: An assessor-blinded randomized controlled study
Source: PLoS One. 2020 Jun 11;15(6):e0234567. doi: 10.1371/journal.pone.0234567 (PMC7289374; doi:10.1371/journal.pone.0234567)
Supplement: S1 Data — (XLSX) [file pone.0234567.s005.xlsx]

## Sheet: Simulation set #1#2 data
Simulation Data_Set#1																							Simulation Data_Set#2
Simulation No.	Procedure level_Resident#1	Hyperechoic dot trace ability_Resident#1	Procedure level_Resident#2	Hyperechoic dot trace ability_Resident#2	Procedure level_Resident#3	Hyperechoic dot trace ability_Resident#3	Procedure level_Resident#4	Hyperechoic dot trace ability_Resident#4	Procedure level_Resident#5	Hyperechoic dot trace ability_Resident#5	Procedure level_Resident#6	Hyperechoic dot trace ability_Resident#6	Procedure level_Resident#7	Hyperechoic dot trace ability_Resident#7	Procedure level_Resident#8	Hyperechoic dot trace ability_Resident#8	Procedure level_Resident#9	Hyperechoic dot trace ability_Resident#9	Procedure level_Resident#10	Hyperechoic dot trace ability_Resident#10	Procedure level_Resident#11	Hyperechoic dot trace ability_Resident#11	Simulation No.	Procedure level_Resident#1	Hyperechoic dot trace ability_Resident#1	Procedure level_Resident#2	Hyperechoic dot trace ability_Resident#2	Procedure level_Resident#3	Hyperechoic dot trace ability_Resident#3	Procedure level_Resident#4	Hyperechoic dot trace ability_Resident#4	Procedure level_Resident#5	Hyperechoic dot trace ability_Resident#5	Procedure level_Resident#6	Hyperechoic dot trace ability_Resident#6	Procedure level_Resident#7	Hyperechoic dot trace ability_Resident#7	Procedure level_Resident#8	Hyperechoic dot trace ability_Resident#8	Procedure level_Resident#9	Hyperechoic dot trace ability_Resident#9	Procedure level_Resident#10	Hyperechoic dot trace ability_Resident#10	Procedure level_Resident#11	Hyperechoic dot trace ability_Resident#11
1_1	8	N	11	N	9	N	12	N	12	N	6	N	11	N	12	N	12	N	10	N	16	Y	2_1	17	Y	16	Y	15	Y	17	Y	16	Y	16	Y	16	Y	14	N	17	Y	14	N	17	Y
1_2	13	N	14	N	11	N	16	N	13	N	13	N	13	N	12	N	14	N	11	N	17	Y	2_2	15	Y	17	Y	15	Y	13	N	15	Y	17	Y	17	Y	17	Y	17	Y	16	Y	17	Y
1_3	13	N	10	N	17	Y	15	Y	14	N	14	N	16	N	15	N	16	Y	13	N	17	Y	2_3	17	Y	16	Y	17	Y	17	Y	16	Y	17	Y	16	Y	17	Y	17	Y	14	N	17	Y
1_4	17	Y	13	N	13	N	16	Y	16	N	16	Y	13	N	16	N	17	Y	14	N	16	Y	2_4	17	Y	17	Y	15	Y	17	Y	17	Y	17	Y	17	Y	17	Y	17	Y	17	Y	17	Y
1_5	16	Y	13	N	16	Y	17	Y	16	N	10	N	16	N	14	N	17	Y	15	N	17	Y	2_5	17	Y	17	Y	14	Y	17	Y	17	Y	17	Y	17	Y	17	Y	17	Y	17	Y	17	Y
1_6	17	Y	16	Y	10	Y	17	Y	16	N	16	N	17	Y	15	Y	17	Y	15	N	17	Y	2_6	17	Y	17	Y	16	Y	17	Y	17	Y	17	Y	17	Y	17	Y	17	Y	17	Y	17	Y
1_7	17	Y	17	Y	15	Y	17	Y	16	Y	12	N	17	Y	16	Y	17	Y	17	Y	17	Y	2_7	17	Y	17	Y	16	Y	17	Y	17	Y	17	Y	17	Y	17	Y	17	Y	17	Y	17	Y
1_8	17	Y	17	Y	12	Y	17	Y	17	Y	15	N	17	Y	17	Y	17	Y	17	Y	17	Y	2_8	17	Y	17	Y	17	Y	17	Y	17	Y	17	Y	17	Y	17	Y	17	Y	17	Y	17	Y
1_9	17	Y	17	Y	17	Y	17	Y	17	Y	17	Y	17	Y	17	Y	17	Y	17	Y	17	Y	2_9	17	Y	17	Y	17	Y	17	Y	17	Y	17	Y	17	Y	17	Y	17	Y	17	Y	17	Y
1_10	17	Y	17	Y	17	Y	17	Y	17	Y	17	Y	17	Y	17	Y	17	Y	17	Y	17	Y	2_10	17	Y	17	Y	17	Y	17	Y	17	Y	17	Y	17	Y	17	Y	17	Y	17	Y	17	Y
Confidence level	5		5		5		5		5		5		5		5		5		5		4		Confidence level	5		5		5		5		5		5		5		5		5		5		5
	Procedure level was assessed base on the Checklist for procedures of ultrasound-guided radial artery cannulation (Supplement table 3). Each question was scored as either 1 (performed correctly) or 0 (performed incorrectly) for 17 total questions.
	Hyperechoic dot trace ability was the ability to trace the needle-tip in continuous motion with the ultrasound transducer during the procedure (dynamic needle-tip positioning technique).
	Y=Yes
	N=No

## Sheet: Real pateint dermographic data
	4 patients each of 21 residents (84 patients in total)	Number of real patients	Groups	Sex	Age	Height(cm)	Weight(kg)	BMI	Systolic blood pressure(mmHg)	Diastolic blood pressure(mmHg)	Subcutaneous depth (cm)	Cross-sectional area (cm²)	Pulse pressure(mmHg)
#1 patient case for each resident	#1	1	S	F	46	158.5	60.9	24.24	114	84	0.34	0.031	30
	#1	2	S	F	53	155.1	46.5	19.33	122	81	0.17	0.035	41
	#1	3	C	M	46	167.7	60.8	21.55	97	69	0.3	0.007	28
	#1	4	C	M	60	168.3	71	25.07	108	82	0.46	0.037	26
	#1	5	S	F	78	144.1	57.4	27.64	136	97	0.25	0.075	39
	#1	6	C	F	73	151.2	51.85	22.68	140	49	0.7	0.02	91
	#1	7	S	F	71	146.8	60.4	28.03	106	73	0.43	0.028	33
	#1	8	C	F	52	144.8	37.9	18.08	149	78	0.45	0.023	71
	#1	9	S	M	69	169.5	59.45	20.69	166	82	0.19	0.042	84
	#1	10	C	M	57	168.2	73	25.8	98	79	0.35	0.096	19
	#1	11	C	M	57	175.5	68.6	22.27	1059	89	0.44	0.085	970
	#1	12	S	M	74	164	64	23.8	164	95	0.407	0.049	69
	#1	13	C	F	58	159	74.1	29.31	157	79	0.58	0.062	78
	#1	14	S	M	43	170	97.7	33.81	127	78	0.34	0.049	49
	#1	15	S	M	47	164.1	68	25.25	106	79	0.359	0.066	27
	#1	16	S	M	77	164.3	64	23.71	147	53	0.39	0.04	94
	#1	17	S	M	58	163.6	77	28.77	140	107	0.34	0.085	33
	#1	18	C	F	53	156.8	54.6	22.21	134	103	0.27	0.028	31
	#1	19	C	M	66	160	59	23.05	101	69	0.13	0.071	32
	#1	20	S	F	84	155.1	69.5	28.89	124	59	0.21	0.066	65
	#1	21	C	F	43	162.4	70.7	26.81	131	68	0.18	0.053	63
#2 patient case for each resident	#2	22	S	F	66	154.3	56	23.52	115	59	0.25	0.028	56
	#2	23	S	F	65	160.4	54.8	21.3	108	56	0.29	0.042	52
	#2	24	C	F	54	149	48.2	21.71	94	57	0.53	0.025	37
	#2	25	C	F	60	157.7	64	25.73	116	80	0.77	0.096	36
	#2	26	S	F	66	146	82	38.47	140	93	0.67	0.075	47
	#2	27	C	F	19	163.9	62.3	23.19	103	76	0.29	0.042	27
	#2	28	S	F	88	148.2	42.5	19.35	79	54	0.15	0.062	25
	#2	29	C	M	33	180	72.25	22.05	132	75	0.29	0.031	57
	#2	30	S	F	50	157.2	74.6	30.19	145	84	0.35	0.053	61
	#2	31	C	F	15	158.6	43.05	17.11	89	63	0.17	0.006	26
	#2	32	C	F	47	174.9	67.4	22.03	110	64	0.26	0.035	46
	#2	33	S	M	60	160.5	61.1	23.72	136	86	0.076	0.048	50
	#2	34	C	M	39	178	89.7	28.31	153	81	0.75	0.08	72
	#2	35	S	F	57	162.9	60.6	22.84	154	82	0.42	0.028	72
	#2	36	S	M	52	172	70.8	23.93	92	59	0.272	0.095	33
	#2	37	S	M	87	170	58.4	20.21	144	87	0.23	0.057	57
	#2	38	S	M	48	178.1	89.95	28.36	125	80	0.36	0.038	45
	#2	39	C	M	54	165.3	73.9	27.05	116	83	0.37	0.057	33
	#2	40	C	F	47	150	45.6	20.27	116	64	0.19	0.038	52
	#2	41	S	M	71	165	74.1	27.22	91	70	0.4	0.02	21
	#2	42	C	F	45	166.3	63.8	23.07	122	84	0.28	0.025	38
#3 patient case for each resident	#3	43	S	M	61	171.4	75.8	25.8	117	73	0.24	0.062	44
	#3	44	S	M	60	168.3	65	22.95	109	71	0.23	0.071	38
	#3	45	C	M	59	173.6	73.15	24.27	121	86	0.37	0.102	35
	#3	46	C	M	60	168.3	67.2	23.72	123	68	0.43	0.053	55
	#3	47	S	F	74	156.2	54.4	22.3	146	76	0.39	0.042	70
	#3	48	C	F	61	140.3	39.9	20.27	132	89	0.48	0.015	43
	#3	49	S	F	40	161.5	70.9	27.18	121	85	0.34	0.02	36
	#3	50	C	M	85	161.8	76	29.03	153	94	0.48	0.119	59
	#3	51	S	M	56	175.4	84.05	27.32	103	84	0.29	0.062	19
	#3	52	C	M	43	160	56.7	22.15	105	68	0.332	0.071	37
	#3	53	C	F	50	152	60.5	26.19	90	63	0.64	0.028	27
	#3	54	S	M	88	159.6	59.3	23.28	186	82	0.512	0.067	104
	#3	55	C	M	46	169.1	70.6	24.69	119	68	0.38	0.031	51
	#3	56	S	F	60	158.5	54.2	21.57	169	100	0.33	0.031	69
	#3	57	S	F	76	149.4	72.2	32.35	168	106	0.44	0.045	62
	#3	58	S	F	51	152	59.5	25.75	128	99	0.4	0.031	29
	#3	59	S	M	35	170.9	72.9	24.96	128	66	0.32	0.031	62
	#3	60	C	M	64	172	75	25.35	127	71	0.39	0.035	56
	#3	61	C	F	58	153	55	24.09	106	74	0.31	0.049	32
	#3	62	S	F	46	156	62.4	25.64	96	45	0.43	0.045	51
	#3	63	C	F	38	156.8	57	23.18	115	101	0.36	0.02	14
#4 patient case for each resident	#4	64	S	F	81	155	57.6	23.98	95	64	0.23	0.035	31
	#4	65	S	M	22	172.5	52.6	17.68	96	67	0.29	0.025	29
	#4	66	C	F	48	169	51	17.86	130	87	0.19	0.025	43
	#4	67	C	M	66	165	46.1	16.93	111	83	0.11	0.08	28
	#4	68	S	M	39	174	85.6	28.27	117	79	0.23	0.066	38
	#4	69	C	F	58	143.6	40.8	19.79	107	74	0.4	0.018	33
	#4	70	S	F	59	154.4	68.5	29.11	86	66	0.62	0.062	20
	#4	71	C	F	39	151.9	49.8	21.58	125	76	0.17	0.028	49
	#4	72	S	M	54	173.1	79.2	26.43	104	68	0.24	0.062	36
	#4	73	C	M	63	162	59.4	22.63	130	113	0.432	0.036	17
	#4	74	C	F	78	158.7	66.3	26.32	145	82	0.52	0.038	63
	#4	75	S	M	61	154	68	28.67	131	78	0.329	0.074	53
	#4	76	C	M	49	158	79.3	31.77	119	79	0.28	0.038	40
	#4	77	S	F	69	150.6	60.4	26.63	180	114	0.65	0.038	66
	#4	78	S	M	61	165	69.6	25.56	128	66	0.33	0.062	62
	#4	79	S	F	40	158	73	29.24	102	85	0.6	0.042	17
	#4	80	S	M	73	168.1	71.7	25.37	130	100	0.34	0.096	30
	#4	81	C	M	33	180	76.9	23.73	137	78	0.38	0.031	59
	#4	82	C	F	69	153.9	78.5	33.14	123	85	0.6	0.042	38
	#4	83	S	F	68	149	29.7	13.38	120	73	0.13	0.082	47
	#4	84	C	M	72	175.5	84	27.27	102	62	0.3	0.066	40

## Sheet: Real patient outcomes
		Resident	Demographic data							First attempt success				Total attempts				White dot (At least once)				White dot (Continuously trace)				Procedure level				Procedure time(sec)
Resident No.	Group	grade	Sex	Age	Artery cannulation(adult, palpation)	Artery cannulation(pediatric, palpation)	C-line(US)	Handedness	Quiz Result	#1	#2	#3	#4	#1	#2	#3	#4	#1	#2	#3	#4	#1	#2	#3	#4	#1	#2	#3	#4	#1	#2	#3	#4
1	S	1	F	28	4	2	3	Rt.	10	0	1	0	1	2	1	2	1	1	1	1	1	0	0	1	1	13	14	16	16	219	26	155	66
2	S	1	F	31	3	1	2	Rt.	10	1	1	1	1	1	1	1	1	1	1	1	1	0	0	0	0	14	14	14	14	297	51	65	178
3	C	1	F	27	4	2	2	Rt.	10	1	0	1	0	1	3	1	2	1	1	0	1	0	0	0	0	14	12	13	12	148	246	40	227
4	C	1	F	32	3	1	3	Rt.	10	0	1	0	0	2	1	2	2	0	0	1	1	0	0	0	0	10	13	15	14	205	95	113	225
5	S	1	F	31	3	1	2	Rt.	10	1	1	1	1	1	1	1	1	1	1	1	1	1	1	1	1	16	17	17	17	90	130	35	52
6	C	1	F	29	3	1	1	Rt.	10	1	0	1	1	1	2	1	1	0	1	1	1	0	0	0	0	12	12	16	15	36	361	174	74
7	S	1	F	28	2	1	2	Rt.	10	1	0	1	0	1	2	1	2	1	1	1	1	1	0	1	1	17	13	17	15	55	300	31	159
8	C	1	M	27	4	2	2	Rt.	10	0	0	1	0	2	2	1	2	0	0	1	1	0	0	1	0	11	12	16	13	389	300	32	248
9	S	2	F	30	4	3	4	Rt.	10	1	0	1	1	1	2	1	1	1	1	1	1	0	0	1	0	14	13	17	14	116	107	50	46
10	C	2	M	26	2	3	4	Rt.	10	0	1	1	0	2	1	1	2	0	1	1	1	0	0	1	0	10	14	17	14	111	239	47	87
11	C	2	F	28	4	1	3	Rt.	10	0	0	0	1			2	1	0	0	1	1	0	0	0	0	11	12	13	15	381	501	198	144
12	S	2	F	33	4	1	3	Rt.	10	1	0	1	1	1	2	1	1	1	1	1	1	1	1	1	1	17	16	16	17	63	264	47	59
13	C	2	F	37	3	1	3	Rt.	10	0	0	1	1	2	2	1	1	1	1	1	0	0	0	0	0	14	13	15	13	193	214	63	40
14	S	2	F	31	4	2	3	Rt.	10	1	1	1	1	1	1	1	1	1	1	1	1	1	1	1	0	17	17	17	14	52	49	42	52
15	S	2	F	31	4	2	4	Rt.	10	1	0	1	1	1	3	1	1	1	1	1	1	0	1	1	1	16	16	15	17	90	288	205	67
16	S	3	F	30	4	4	4	Rt.	10	1	1	1	1	1	1	1	1	1	1	1	1	0	0	1	1	16	16	15	17	53	97	60	48
17	S	3	F	33	4	4	4	Rt.	10	1	1	1	1	1	1	1	1	1	1	1	1	1	1	1	1	17	17	17	17	73	38	68	51
18	C	3	F	30	4	4	4	Rt.	10	0	1	1	1	2	1	1	1	1	1	0	1	0	1	0	0	15	17	13	14	174	56	21	44
19	C	3	F	38	4	3	4	Rt.	10	1	0	1	0	1		1	2	1	1	1	1	0	0	0	0	14	13	16	14	50	166	59	378
20	S	3	M	30	4	4	4	Rt.	10	1	1	0	1	1	1	2	1	1	1	1	1	1	1	1	1	17	17	16	17	47	145	179	178
21	C	3	M	29	4	4	4	Ambidexter	10	1	1	1	0	1	1	1	2	0	1	1	1	0	0	0	0	13	14	14	14	34	33	61	125
#1~#4 numbers under the each variable stands for four patients each of twenty one residents.
